# Supplementary material for: Identification of a major IP5 kinase in Cryptococcus neoformans confirms that PP-IP5/IP7, not IP6, is essential for virulence
Source: Sci Rep. 2016 Apr 1;6:23927. doi: 10.1038/srep23927 (PMC4817067; doi:10.1038/srep23927)
Supplement: Supplementary Dataset 1 [file srep23927-s2.xls]

## Sheet: Sheet1
		FPKM values						Log2(Mutant/WT)
CNAG#	Description	WT_FPKM	arg1_FPKM	ipk1_FPKM	kcs1_FPKM		CNAG# Description	arg1D	ipk1D	kcs1D
Glycolysis (14 genes)							Glycolysis (14 genes)
CNAG_01675	tagatose-bisphosphate aldolase	51.221	23.8736	51.9808	50.9862		CNAG_01675 tagatose-bisphosphate aldolase	-1.10132	0.0212434	-0.0066286
CNAG_01820	pyruvate kinase	57.033	176.658	321.973	348.013		CNAG_01820 pyruvate kinase	1.63109	2.49707	2.60927
CNAG_03072	enolase	163.549	545.748	421.898	515.963		CNAG_03072 enolase	1.73851	1.36717	1.65754
CNAG_03358	phosphoglycerate kinase	369.921	376.443	593.791	516.038		CNAG_03358 phosphoglycerate kinase	0.0252142	0.682738	0.48026
CNAG_03674	oxoglutarate dehydrogenase (succinyl-transferring), E1 component	179.484	142.864	131.781	101.284		CNAG_03674 oxoglutarate dehydrogenase (succinyl-transferring), E1 component	-0.329213	-0.445713	-0.825449
CNAG_03769	hexokinase	379.975	710.173	903.298	559.101		CNAG_03769 hexokinase	0.902266	1.2493	0.557204
CNAG_04676	6-phosphofructokinase	24.3424	86.0227	109.703	111.973		CNAG_04676 6-phosphofructokinase	1.82125	2.17206	2.20161
CNAG_05480	hexokinase	69.7943	87.8714	176.984	161.721		CNAG_05480 hexokinase	0.332284	1.34244	1.21233
CNAG_06770	fructose-bisphosphate aldolase 1	900.843	1802.07	2507.82	1483.54		CNAG_06770 fructose-bisphosphate aldolase 1	1.00031	1.47709	0.719696
CNAG_06868	phosphopyruvate hydratase	205.835	244.292	571.799	245.329		CNAG_06868 phosphopyruvate hydratase	0.247118	1.47402	0.253229
CNAG_01120	pyruvate dehydrogenase complex dihydrolipoamide acetyltransferase	107.716	181.202	274.27	237.407		CNAG_01120 pyruvate dehydrogenase complex dihydrolipoamide acetyltransferase	0.750366	1.34836	1.14013
CNAG_07660	pyruvate dehydrogenase (acetyl-transferring) E1 component, alpha subunit	112.009	145.384	265.177	237.993		CNAG_07660 pyruvate dehydrogenase (acetyl-transferring) E1 component, alpha subunit	0.376254	1.24334	1.0873
CNAG_01518	phosphoglycerate mutase	22.2198	31.0629	43.7736	54.6761		CNAG_01518 phosphoglycerate mutase	0.483347	0.978215	1.29906
CNAG_06900	2,3-bisphosphoglycerate-independent phosphoglycerate mutase	83.2376	386.779	223.059	331.489		CNAG_06900 2,3-bisphosphoglycerate-independent phosphoglycerate mutase	2.2162	1.42212	1.99365
TCA cycle (14 genes)							TCA cycle (14 genes)
CNAG_03225	malate dehydrogenase, NAD-dependent	575.876	290.133	552.322	425.937		CNAG_03225 malate dehydrogenase, NAD-dependent	-0.989044	-0.0602486	-0.435118
CNAG_03266	malate dehydrogenase, NAD-dependent	444.899	201.169	312.534	229.946		CNAG_03266 malate dehydrogenase, NAD-dependent	-1.14507	-0.509465	-0.952183
CNAG_00061	citrate synthase, mitochondrial	373.359	325.848	298.125	271.875		CNAG_00061 citrate synthase, mitochondrial	-0.196364	-0.324646	-0.45762
CNAG_07363	isocitrate dehydrogenase, NAD-dependent	199.287	225.798	194.193	209.582		CNAG_07363 isocitrate dehydrogenase, NAD-dependent	0.180185	-0.0373564	0.0726672
CNAG_07851	isocitrate dehydrogenase, NAD-dependent	247.021	250.148	197.927	239.57		CNAG_07851 isocitrate dehydrogenase, NAD-dependent	0.0181482	-0.319665	-0.0441864
CNAG_01137	aconitate hydratase, mitochondrial	422.755	318.735	274.714	244.795		CNAG_01137 aconitate hydratase, mitochondrial	-0.407464	-0.621891	-0.788248
CNAG_03226	succinate dehydrogenase [ubiquinone] iron-sulfur subunit, mitochondrial	677.222	339.99	480.737	324.72		CNAG_03226 succinate dehydrogenase [ubiquinone] iron-sulfur subunit, mitochondrial	-0.994137	-0.494381	-1.06043
CNAG_03427	aconitate hydratase, mitochondrial	21.9351	8.97211	10.5286	9.51604		CNAG_03427 aconitate hydratase, mitochondrial	-1.28972	-1.05893	-1.20481
CNAG_03596	2-oxoglutarate dehydrogenase E2 component (dihydrolipoamide succinyltransferase)	607.262	452.36	555.508	459.758		CNAG_03596 2-oxoglutarate dehydrogenase E2 component (dihydrolipoamide succinyltransferase)	-0.424848	-0.128511	-0.401444
CNAG_04189	succinate dehydrogenase [ubiquinone] flavoprotein subunit, mitochondrial	787.81	284.54	456.783	306.811		CNAG_04189 succinate dehydrogenase [ubiquinone] flavoprotein subunit, mitochondrial	-1.46922	-0.786339	-1.3605
CNAG_06723	succinate dehydrogenase (ubiquinone) membrane anchor subunit	1368.06	634.025	864.823	618.412		CNAG_06723 succinate dehydrogenase (ubiquinone) membrane anchor subunit	-1.10952	-0.661655	-1.14549
CNAG_07356	succinate dehydrogenase, cytochrome b556 subunit	930.772	583.441	644.849	456.076		CNAG_07356 succinate dehydrogenase, cytochrome b556 subunit	-0.673841	-0.529466	-1.02915
CNAG_07908	aconitate hydratase, mitochondrial	15.2743	16.8379	9.50583	15.0519		CNAG_07908 aconitate hydratase, mitochondrial	0.140606	-0.684222	-0.0211607
CNAG_01657	fumarate hydratase, mitochondrial	192.916	117.745	254.192	268.364		CNAG_01657 fumarate hydratase, mitochondrial	-0.712307	0.397946	0.476218
Fatty acid beta-oxidation and peroxisomal organisation (22 genes)							Fatty acid beta-oxidation and peroxisomal organisation (22 genes)
CNAG_07747	acyl-CoA oxidase	106.123	12.4915	47.8656	23.6226		CNAG_07747 acyl-CoA oxidase	-3.08672	-1.14868	-2.1675
CNAG_02764	ATP-binding cassette, subfamily D (ALD), peroxisomal long-chain fatty acid import protein	62.0069	6.70613	4.92122	5.24046		CNAG_02764 ATP-binding cassette, subfamily D (ALD), peroxisomal long-chain fatty acid import protein	-3.20888	-3.65534	-3.56466
CNAG_02562	acyl-CoA dehydrogenase	121.721	9.7974	9.47195	9.76517		CNAG_02562 acyl-CoA dehydrogenase	-3.63504	-3.68377	-3.63979
CNAG_03666	acyl-CoA dehydrogenase	575.427	19.7612	24.4689	26.1232		CNAG_03666 acyl-CoA dehydrogenase	-4.86389	-4.55561	-4.46123
CNAG_04688	acyl-CoA dehydrogenase	212.514	18.8108	41.0507	27.5252		CNAG_04688 acyl-CoA dehydrogenase	-3.49792	-2.37208	-2.94873
CNAG_04308	3-hydroxyacyl-CoA dehydrogenase	469.02	33.1078	50.4774	53.3596		CNAG_04308 3-hydroxyacyl-CoA dehydrogenase	-3.82441	-3.21594	-3.13583
CNAG_05378	3-hydroxyacyl-CoA dehydrogenase	10.5736	22.8351	18.9939	13.5005		CNAG_05378 3-hydroxyacyl-CoA dehydrogenase	1.11079	0.84507	0.352546
CNAG_03393	acyl-CoA thioesterase II	83.1662	8.20538	10.9309	10.5574		CNAG_03393 acyl-CoA thioesterase II	-3.34136	-2.92759	-2.97774
CNAG_04274	acyl-CoA thioesterase II	31.7656	3.56349	7.85896	17.7755		CNAG_04274 acyl-CoA thioesterase II	-3.1561	-2.01505	-0.837575
CNAG_00861	3-hydroxyacyl-CoA dehydrogenase	8.7298	4.40514	5.63254	4.71672		CNAG_00861 3-hydroxyacyl-CoA dehydrogenase	-0.986761	-0.632163	-0.888165
CNAG_06431	acyl-CoA oxidase	815.822	24.3091	27.4477	23.9009		CNAG_06431 acyl-CoA oxidase	-5.06869	-4.8935	-5.09312
CNAG_03010	enoyl-CoA hydratase/isomerase family protein	548.708	16.1719	20.393	24.0377		CNAG_03010 enoyl-CoA hydratase/isomerase family protein	-5.08448	-4.74989	-4.51267
CNAG_04228	2,4-dienoyl-CoA reductase	101.152	18.5138	19.4038	18.131		CNAG_04228 2,4-dienoyl-CoA reductase	-2.44985	-2.38211	-2.47999
CNAG_04238	peroxisomal 2,4-dienoyl-CoA reductase	246.568	11.7015	22.3707	22.8638		CNAG_04238 peroxisomal 2,4-dienoyl-CoA reductase	-4.39722	-3.4623	-3.43085
CNAG_04531	enoyl-CoA hydratase	2091.55	148.522	295.478	216.159		CNAG_04531 enoyl-CoA hydratase	-3.81582	-2.82345	-3.27441
CNAG_01947	2,4-dienoyl-CoA reductase	8.58763	16.1961	116.366	364.312		CNAG_01947 2,4-dienoyl-CoA reductase	0.915315	3.76027	5.40677
CNAG_01135	delta(3,5)-Delta(2,4)-dienoyl-CoA isomerase	23.305	15.9735	12.9843	13.8652		CNAG_01135 delta(3,5)-Delta(2,4)-dienoyl-CoA isomerase	-0.544959	-0.843871	-0.749171
CNAG_00171	peroxin-2	54.6714	17.0151	12.9853	14.1702		CNAG_00171 peroxin-2	-1.68397	-2.07391	-1.94793
CNAG_02939	peroxin-3	43.9503	22.4317	23.6011	24.46		CNAG_02939 peroxin-3	-0.970334	-0.897019	-0.845449
CNAG_04937	peroxin-12	18.9422	3.61468	2.4505	4.6034		CNAG_04937 peroxin-12	-2.38966	-2.95046	-2.04083
CNAG_05564	peroxin-10	62.8528	27.3369	39.3602	27.743		CNAG_05564 peroxin-10	-1.20113	-0.675239	-1.17985
CNAG_07403	peroxin-1	48.7241	11.0739	11.768	10.8738		CNAG_07403 peroxin-1	-2.13747	-2.04977	-2.16378
